# Supplementary material for: Prediction of Anthocyanin Color Stability against Iron Co-Pigmentation by Surface-Enhanced Raman Spectroscopy
Source: Foods. 2022 Oct 29;11(21):3436. doi: 10.3390/foods11213436 (PMC9658423; doi:10.3390/foods11213436)
Supplement: Supplementary file 1 [file foods-11-03436-s001.zip]

Archive with 1 entries (1 files):
- foods-1967276-supplementary.pdf
